# Supplementary material for: Metagenome-Assembled Genomes Reveal Mechanisms of Carbohydrate and Nitrogen Metabolism of Schistosomiasis-Transmitting Vector Biomphalaria Glabrata
Source: Microbiol Spectr. 2022 Mar 7;10(2):e01843-21. doi: 10.1128/spectrum.01843-21 (PMC9045156; doi:10.1128/spectrum.01843-21)
Supplement: SUPPLEMENTAL FILE 2 — Supplemental material. Download SPECTRUM01843-21_Supp_2_seq10.xlsx, XLSX file, 0.1 MB [file spectrum01843-21_supp_2_seq10.xlsx]

## Sheet: TABLE S1
TABLE S1. Information on the B. glabrata samples collected in this study.
Sample_ID	Age	Diet
devd18l1	D18	HPHP(Spirulina)
devd18l2	D18	HPHP(Spirulina)
devd18l3	D18	HPHP(Spirulina)
devd18l4	D18	HPHP(Spirulina)
devd18l5	D18	HPHP(Spirulina)
devd18s1	D18	LPLP(Fish_food)
devd18s2	D18	LPLP(Fish_food)
devd18s3	D18	LPLP(Fish_food)
devd18s4	D18	LPLP(Fish_food)
devd18s5	D18	LPLP(Fish_food)
devd30l1	D30	HPHP(Spirulina)
devd30l3	D30	HPHP(Spirulina)
devd30l4	D30	HPHP(Spirulina)
devd30l5	D30	HPHP(Spirulina)
devd30s1	D30	LPLP(Fish_food)
devd30s2	D30	LPLP(Fish_food)
devd30s3	D30	LPLP(Fish_food)
devd30s4	D30	LPLP(Fish_food)
devd30s5	D30	LPLP(Fish_food)
devd60l1	D60	HPHP(Spirulina)
devd60l2	D60	HPHP(Spirulina)
devd60l3	D60	HPHP(Spirulina)
devd60l4	D60	HPHP(Spirulina)
devd60s1	D60	LPLP(Fish_food)
devd60s2	D60	LPLP(Fish_food)
devd60s3	D60	LPLP(Fish_food)
devd60s4	D60	LPLP(Fish_food)
devd60s5	D60	LPLP(Fish_food)

## Sheet: TABLE S2
TABLE S2. The quality of final assembly fasta
Assembly	Final_assembly
# contigs (>= 0 bp)	115152
# contigs (>= 1000 bp)	115151
# contigs (>= 5000 bp)	17723
# contigs (>= 10000 bp)	8135
# contigs (>= 25000 bp)	2982
# contigs (>= 50000 bp)	1339
Total length (>= 0 bp)	548804784
Total length (>= 1000 bp)	548804424
Total length (>= 5000 bp)	361982690
Total length (>= 10000 bp)	295690973
Total length (>= 25000 bp)	217903333
Total length (>= 50000 bp)	160752659
# contigs	115151
Largest contig	1345659
Total length	548804424
GC (%)	55.4
N50	12658
N75	3079
L50	6237
L75	30508
# N's per 100 kbp	0

## Sheet: TABLE S3
TABLE S3. The quality and taxonomy of 84 MAGs
MAG_ID	Completeness(%)	Contaminance(%)	GC(%)	N50(%)	Size(bp)	Phylum	Class	Order	Family	Genus	Species
MAG.1	85.82	4.7	0.483	15728	6641785	p__Cyanobacteria	c__Sericytochromatia	o__UBA7694	f__UBA7694	f__UBA7694	s__
MAG.10	97.57	0	0.511	114868	8185237	p__Planctomycetota	c__Planctomycetes	o__Pirellulales	f__Pirellulaceae	g__UBA11363	s__
MAG.11	99.27	1.633	0.335	62183	3744231	p__Bacteroidota	c__Bacteroidia	o__Flavobacteriales	f__Weeksellaceae	g__Cloacibacterium	s__
MAG.12	99.94	0.366	0.636	140361	5246782	p__Proteobacteria	c__Gammaproteobacteria	o__Burkholderiales	f__Burkholderiaceae	g__Ralstonia	s__Ralstonia pickettii
MAG.13	97.6	0.478	0.443	528271	4250767	p__Bacteroidota	c__Bacteroidia	o__Sphingobacteriales	f__Sphingobacteriaceae	g__Pedobacter	s__
MAG.14	99.29	0.155	0.612	228935	3684433	p__Proteobacteria	c__Gammaproteobacteria	o__Burkholderiales	f__Burkholderiaceae	g__Rhodoferax	s__
MAG.15	97.67	2.399	0.667	89435	4743305	p__Proteobacteria	c__Alphaproteobacteria	o__Rhizobiales	f__Beijerinckiaceae	f__Beijerinckiaceae	s__
MAG.16	89.4	2.278	0.643	32825	3496305	p__Proteobacteria	c__Alphaproteobacteria	o__Rhizobiales	f__Phreatobacteraceae	f__Phreatobacteraceae	s__
MAG.17	89.32	0.731	0.648	21162	4029142	p__Proteobacteria	c__Alphaproteobacteria	o__Rhizobiales	f__Beijerinckiaceae	f__Beijerinckiaceae	s__
MAG.18	98.51	0.099	0.348	122841	2793221	p__Bacteroidota	c__Bacteroidia	o__Cytophagales	f__Cytophagaceae	f__Cytophagaceae	s__
MAG.19	98.03	3.186	0.357	103870	4405169	p__Bacteroidota	c__Bacteroidia	o__Flavobacteriales	f__Weeksellaceae	g__Chryseobacterium	s__
MAG.2	99.5	0.315	0.326	159980	3359728	p__Bacteroidota	c__Bacteroidia	o__Flavobacteriales	f__Weeksellaceae	g__Cloacibacterium	s__
MAG.20	95.14	1.707	0.623	76147	4857929	p__Proteobacteria	c__Alphaproteobacteria	o__Rhizobiales	f__Rhizobiaceae	f__Rhizobiaceae	s__
MAG.21	94.1	2.933	0.619	32537	3735425	p__Proteobacteria	c__Gammaproteobacteria	o__Burkholderiales	f__Chromobacteriaceae	g__Vogesella	s__
MAG.22	89.42	0.997	0.598	29997	3408450	p__Proteobacteria	c__Gammaproteobacteria	o__Burkholderiales	f__Chromobacteriaceae	g__Vogesella	s__
MAG.23	85	3.555	0.69	11865	5302342	p__Proteobacteria	c__Gammaproteobacteria	o__Burkholderiales	f__Burkholderiaceae	g__Pseudacidovorax	s__
MAG.24	98.73	1.428	0.405	152680	4786475	p__Bacteroidota	c__Bacteroidia	o__AKYH767	f__B-17BO	f__B-17BO	s__
MAG.25	85.46	0	0.402	16527	5912813	p__Bacteroidota	c__Bacteroidia	o__Sphingobacteriales	f__Sphingobacteriaceae	g__Pedobacter	s__
MAG.26	99.32	0.675	0.646	165123	3502121	p__Verrucomicrobiota	c__Verrucomicrobiae	o__Opitutales	f__UBA953	f__UBA953	s__
MAG.27	99.36	1.164	0.648	101379	5137163	p__Proteobacteria	c__Gammaproteobacteria	o__Burkholderiales	f__Burkholderiaceae	g__Acidovorax_D	s__Acidovorax_D sp000302535
MAG.28	97.67	2.978	0.665	163063	4150683	p__Proteobacteria	c__Gammaproteobacteria	o__Burkholderiales	f__Burkholderiaceae	g__Hydrogenophaga	s__
MAG.29	100	0.222	0.386	147415	3886316	p__Proteobacteria	c__Gammaproteobacteria	o__Pseudomonadales	f__Moraxellaceae	g__Acinetobacter	s__Acinetobacter nosocomialis
MAG.3	83.23	3.963	0.635	13847	3144189	p__Proteobacteria	c__Alphaproteobacteria	o__Rhizobiales	f__Beijerinckiaceae	g__PAR1	s__
MAG.30	100	1.197	0.526	198983	4188059	p__Proteobacteria	c__Gammaproteobacteria	o__Burkholderiales	f__Burkholderiaceae	g__Undibacterium	s__
MAG.31	96.81	0.854	0.46	42888	2583281	p__Proteobacteria	c__Gammaproteobacteria	o__Burkholderiales	f__Methylophilaceae	g__Methylophilus	s__
MAG.32	98.1	0.186	0.492	243240	3293755	p__Proteobacteria	c__Gammaproteobacteria	o__Burkholderiales	f__Burkholderiaceae	g__SCGC-AAA027-K21	s__
MAG.33	100	0	0.406	336014	4853826	p__Bacteroidota	c__Bacteroidia	o__Flavobacteriales	f__Crocinitomicaceae	g__Fluviicola	s__
MAG.34	97.28	1.037	0.592	118495	3933088	p__Proteobacteria	c__Alphaproteobacteria	o__Rhizobiales	f__Phreatobacteraceae	f__Phreatobacteraceae	s__
MAG.35	97.59	1.123	0.25	48037	1236880	p__Firmicutes	c__Bacilli	o__Mycoplasmatales	f__UBA3375	f__UBA3375	s__
MAG.36	93.47	1.465	0.646	6745	3688525	p__Proteobacteria	c__Alphaproteobacteria	o__Rhizobiales	f__Devosiaceae	g__Devosia	s__
MAG.37	99.06	0.342	0.453	32132	2010850	p__Proteobacteria	c__Gammaproteobacteria	o__Burkholderiales	f__Burkholderiaceae	g__Polynucleobacter	s__Polynucleobacter yangtzensis
MAG.38	88.51	2.786	0.662	45137	4120576	p__Proteobacteria	c__Gammaproteobacteria	o__Burkholderiales	f__Burkholderiaceae	g__Hydrogenophaga	s__
MAG.39	95.18	2.229	0.684	20412	2556277	p__Proteobacteria	c__Alphaproteobacteria	o__Sphingomonadales	f__Sphingomonadaceae	g__Novosphingobium	s__
MAG.4	99.3	1.089	0.632	63329	4084506	p__Proteobacteria	c__Gammaproteobacteria	o__Burkholderiales	f__Burkholderiaceae	g__Acidovorax_D	s__Acidovorax_D temperans
MAG.40	86.57	4.009	0.672	4518	3314399	p__Proteobacteria	c__Alphaproteobacteria	o__Rhizobiales	f__Beijerinckiaceae	f__Beijerinckiaceae	s__
MAG.41	93.42	2.375	0.629	62099	4165885	p__Proteobacteria	c__Gammaproteobacteria	o__Burkholderiales	f__Chromobacteriaceae	g__Vogesella	s__
MAG.42	92.19	0.739	0.341	81153	5111714	p__Bacteroidota	c__Bacteroidia	o__Flavobacteriales	f__Flavobacteriaceae	g__Flavobacterium	s__Flavobacterium cutihirudinis
MAG.43	100	0	0.289	52878	2557760	p__Fusobacteriota	c__Fusobacteriia	o__Fusobacteriales	f__Fusobacteriaceae	f__Fusobacteriaceae	s__
MAG.44	96.21	1.212	0.371	32119	6983978	p__Bacteroidota	c__Bacteroidia	o__Cytophagales	f__Spirosomaceae	g__Flectobacillus	s__
MAG.45	88.02	1.175	0.582	10535	3943384	p__Proteobacteria	c__Alphaproteobacteria	o__Rhizobiales	f__Rhizobiaceae	g__Rhizobium_A	s__Rhizobium_A sp001427345
MAG.46	98.43	0.324	0.397	855601	2933816	p__Proteobacteria	c__Alphaproteobacteria	o__Caulobacterales	f__Hyphomonadaceae	g__UBA1942	s__
MAG.47	99	0.99	0.354	78865	4265248	p__Bacteroidota	c__Bacteroidia	o__Chitinophagales	f__Saprospiraceae	f__Saprospiraceae	s__
MAG.48	100	0.537	0.411	271780	3689974	p__Bacteroidota	c__Bacteroidia	o__Bacteroidales	f__Paludibacteraceae	g__Paludibacter	s__
MAG.49	82.25	1.388	0.394	4636	2847859	p__Bdellovibrionota	c__Bacteriovoracia	o__Bacteriovoracales	f__Bacteriovoracaceae	g__UBA4096	s__
MAG.5	96.27	0.297	0.344	196732	2786651	p__Bacteroidota	c__Bacteroidia	o__Cytophagales	f__Cytophagaceae	f__Cytophagaceae	s__
MAG.50	97.33	3.079	0.578	11042	3623065	p__Proteobacteria	c__Alphaproteobacteria	o__Rhizobiales	f__Anderseniellaceae	g__PALSA-927	s__
MAG.51	98.12	1.3	0.452	19492	4884904	p__Proteobacteria	c__Gammaproteobacteria	o__Enterobacterales	f__Vibrionaceae	g__Vibrio	s__Vibrio parahaemolyticus
MAG.52	98.77	1.047	0.668	47661	3043193	p__Actinobacteriota	c__Actinomycetia	o__Propionibacteriales	f__Propionibacteriaceae	g__Tessaracoccus	s__
MAG.53	98.93	0.353	0.349	279439	3771695	p__Bacteroidota	c__Bacteroidia	o__Flavobacteriales	f__Flavobacteriaceae	g__Flavobacterium	s__
MAG.54	79.22	4.148	0.682	10636	1956697	p__Proteobacteria	c__Gammaproteobacteria	o__Xanthomonadales	f__Xanthomonadaceae	g__Lysobacter_B	s__Lysobacter_B sp003293695
MAG.55	98.51	0.238	0.523	256685	3348225	p__Proteobacteria	c__Gammaproteobacteria	o__Burkholderiales	f__Burkholderiaceae	g__Limnobacter	s__Limnobacter sp002954425
MAG.56	99.95	1.36	0.57	78530	4571889	p__Verrucomicrobiota	c__Verrucomicrobiae	o__Verrucomicrobiales	f__Akkermansiaceae	f__Akkermansiaceae	s__
MAG.57	95.62	2.985	0.665	11825	5834801	p__Proteobacteria	c__Alphaproteobacteria	o__Reyranellales	f__Reyranellaceae	g__Reyranella	s__
MAG.58	85.79	3.737	0.609	10809	4838000	p__Proteobacteria	c__Alphaproteobacteria	o__Rhizobiales	f__Rhizobiaceae	g__Ensifer_A	s__
MAG.59	98.88	0	0.595	210195	3707404	p__Proteobacteria	c__Gammaproteobacteria	o__Burkholderiales	f__Chitinibacteraceae	g__Chitinilyticum	s__
MAG.6	100	0	0.551	126494	3998484	p__Proteobacteria	c__Gammaproteobacteria	o__Enterobacterales	f__Aeromonadaceae	f__Aeromonadaceae	s__
MAG.60	92.81	1.559	0.585	31381	4625303	p__Proteobacteria	c__Gammaproteobacteria	o__Enterobacterales	f__Aeromonadaceae	g__Aeromonas	s__Aeromonas jandaei
MAG.61	99.69	0.303	0.612	165367	3792441	p__Proteobacteria	c__Alphaproteobacteria	o__Rhodobacterales	f__Rhodobacteraceae	g__TH137	s__
MAG.62	98.71	0.025	0.503	159491	3694845	p__Proteobacteria	c__Gammaproteobacteria	o__Burkholderiales	f__Chitinibacteraceae	g__Chitinibacter	s__
MAG.63	79.93	0	0.344	62390	3781995	p__Bacteroidota	c__Bacteroidia	o__Flavobacteriales	f__Weeksellaceae	g__Chryseobacterium	s__
MAG.64	95.62	4.321	0.598	46006	6466180	p__Proteobacteria	c__Alphaproteobacteria	o__Rhizobiales	f__Rhizobiaceae	g__Neorhizobium	s__
MAG.65	99.52	1.428	0.401	195010	6049244	p__Bacteroidota	c__Bacteroidia	o__Sphingobacteriales	f__Sphingobacteriaceae	g__Sphingobacterium	s__Sphingobacterium multivorum
MAG.66	91.51	3.571	0.407	63313	4154408	p__Bdellovibrionota	c__Bacteriovoracia	o__Bacteriovoracales	f__Bacteriovoracaceae	g__Bacteriovorax	s__
MAG.67	98.29	0.427	0.506	245682	3034750	p__Proteobacteria	c__Gammaproteobacteria	o__Burkholderiales	f__Methylophilaceae	g__Methylophilus	s__
MAG.68	94.43	3.191	0.66	17147	2985136	p__Proteobacteria	c__Gammaproteobacteria	o__Burkholderiales	f__Burkholderiaceae	g__Acidovorax_C	s__
MAG.69	89.38	0.892	0.496	6725	3281778	p__Bdellovibrionota	c__Bdellovibrionia	o__Bdellovibrionales	f__Bdellovibrionaceae	g__PSRN01	s__
MAG.7	87.97	1.891	0.585	10007	4894382	p__Proteobacteria	c__Gammaproteobacteria	o__Enterobacterales	f__Aeromonadaceae	g__Aeromonas	s__Aeromonas allosaccharophila
MAG.70	92.74	2.788	0.586	13086	3419470	p__Proteobacteria	c__Alphaproteobacteria	o__Rhizobiales	f__Anderseniellaceae	g__PALSA-927	s__
MAG.71	97.04	3.716	0.679	18017	3261454	p__Verrucomicrobiota	c__Verrucomicrobiae	o__Opitutales	f__UBA953	f__UBA953	s__
MAG.72	95.69	1.075	0.392	178083	1681250	p__Proteobacteria	c__Alphaproteobacteria	o__Paracaedibacterales	f__UBA11393	f__UBA11393	s__
MAG.73	93.96	1.831	0.626	97379	3769387	p__Proteobacteria	c__Gammaproteobacteria	o__Pseudomonadales	f__Pseudomonadaceae	g__Pseudomonas_E	s__
MAG.74	97.6	0	0.346	416529	4641485	p__Bacteroidota	c__Bacteroidia	o__Sphingobacteriales	f__Sphingobacteriaceae	g__Pedobacter	s__
MAG.75	99.64	1.11	0.334	670562	4874548	p__Bacteroidota	c__Bacteroidia	o__Flavobacteriales	f__Flavobacteriaceae	g__Flavobacterium	s__Flavobacterium sp004119495
MAG.76	97.15	0.591	0.618	95418	3285083	p__Proteobacteria	c__Gammaproteobacteria	o__Burkholderiales	f__Rhodocyclaceae	g__Azonexus	s__
MAG.77	99.4	0.843	0.376	141103	6808419	p__Bacteroidota	c__Bacteroidia	o__Cytophagales	f__Spirosomaceae	g__Emticicia	s__
MAG.78	96.62	0.791	0.637	79906	3347339	p__Proteobacteria	c__Alphaproteobacteria	o__Rhizobiales	f__Beijerinckiaceae	g__PAR1	s__
MAG.79	88.09	0.854	0.499	23064	3516253	p__Proteobacteria	c__Gammaproteobacteria	o__Burkholderiales	f__Chitinibacteraceae	g__Chitinibacter	s__
MAG.8	97.54	1.515	0.698	117546	2938191	p__Proteobacteria	c__Gammaproteobacteria	o__Xanthomonadales	f__Xanthomonadaceae	g__Thermomonas	s__
MAG.80	95.69	0	0.487	24726	1158730	p__Proteobacteria	c__Alphaproteobacteria	o__Paracaedibacterales	f__UBA11393	f__UBA11393	s__
MAG.81	100	1.819	0.654	203097	6236104	p__Proteobacteria	c__Gammaproteobacteria	o__Pseudomonadales	f__Pseudomonadaceae	g__Pseudomonas	s__
MAG.82	96.02	1.401	0.632	320914	4760585	p__Proteobacteria	c__Gammaproteobacteria	o__Burkholderiales	f__Burkholderiaceae	g__Paucibacter_A	s__
MAG.83	82.89	1.536	0.584	4728	3340268	p__Proteobacteria	c__Alphaproteobacteria	o__Rhizobiales	f__Beijerinckiaceae	g__65-9	s__
MAG.84	83.7	0.854	0.612	30220	3656225	p__Proteobacteria	c__Gammaproteobacteria	o__Burkholderiales	f__Chromobacteriaceae	g__Vogesella	s__
MAG.9	97.86	1.82	0.641	57248	4261013	p__Proteobacteria	c__Alphaproteobacteria	o__Sphingomonadales	f__Sphingomonadaceae	g__Blastomonas	s__

## Sheet: TABLE S4
TABLE S4. Relative abundance of 84 MAGs in 28 metagenomes
MAG_ID	devd18l1	devd18l2	devd18l3	devd18l4	devd18l5	devd18s1	devd18s2	devd18s3	devd18s4	devd18s5	devd30l1	devd30l3	devd30l4	devd30l5	devd30s1	devd30s2	devd30s3	devd30s4	devd30s5	devd60l1	devd60l2	devd60l3	devd60l4	devd60s1	devd60s2	devd60s3	devd60s4	devd60s5
MAG.19	28.2433	23.4449	28.0137	23.0587	27.9975	9.79928	4.6189	3.8233	8.47326	5.73242	42.8338	31.6376	41.47	43.0756	9.95337	13.9323	7.65149	12.7134	6.50082	23.2232	53.8485	48.726	51.3907	15.9123	14.9443	17.046	0.972272	1.11941
MAG.2	9.07596	14.9396	11.9856	14.1539	11.7004	18.3661	27.628	5.13973	15.7151	17.4743	18.7352	16.1602	14.7647	17.9165	5.89406	5.34217	5.53659	3.85865	6.34925	8.77471	7.82076	4.57481	8.14165	0.952719	0.811845	1.44625	8.5807	12.8193
MAG.76	2.37173	2.34514	3.01944	2.85035	1.48566	7.56564	4.34859	2.4947	10.1617	12.5431	3.57691	5.74547	4.50467	3.30298	34.7769	33.4313	39.7758	37.0349	27.1259	0.594277	0.225134	0.16769	0.907216	3.14853	3.1818	2.54856	13.1328	7.11803
MAG.53	23.7603	19.6772	19.7666	16.249	24.8917	17.8243	18.0291	15.9696	14.9804	12.887	2.77969	3.07861	2.09281	2.53112	0.204673	0.238507	0.187893	0.239433	0.118736	2.61779	2.07626	1.41706	2.22308	0.103196	0.100871	0.117242	0.128853	0.174583
MAG.60	5.0837	6.12377	6.32011	6.51169	4.8884	8.94103	6.26853	6.96307	8.09979	10.1096	0.658351	0.974824	0.827607	0.782867	5.1906	4.36351	4.30707	4.592	1.35745	6.12529	1.78929	2.21749	1.48207	14.9123	12.719	14.9215	4.74155	5.50797
MAG.4	0.186346	0.156299	0.153245	0.20055	0.181176	0.224571	0.0862582	0.161756	0.162912	0.146543	0.385216	0.409343	0.432492	0.462581	3.94963	3.85761	3.71955	3.38612	6.38144	3.71666	1.85943	2.72398	2.03969	18.7032	22.5855	15.0436	15.1709	9.46631
MAG.61	0.526851	0.47423	0.548349	0.611525	0.703262	6.97545	4.13951	6.18181	4.08247	5.00351	5.31796	7.33665	6.0689	6.65296	4.33547	3.98685	4.25522	2.70962	4.1858	3.91606	2.76896	4.04584	1.96376	3.33757	3.53456	2.62568	10.5895	8.77975
MAG.75	1.44599	1.28735	1.23981	1.09707	1.2415	1.2374	0.866063	0.487193	0.842962	0.689231	0.524547	0.421866	0.487287	0.509187	1.79476	1.86243	1.61343	1.74202	1.14336	11.6835	5.34107	8.45997	5.60852	9.83799	9.28881	8.48222	1.59854	2.18998
MAG.7	2.61685	3.79581	3.75846	2.83083	1.94484	2.54832	1.12323	1.11524	1.62873	1.75368	1.25966	2.97506	2.07971	1.02083	1.07433	0.721871	1.18604	1.05269	0.321065	5.76609	1.69013	2.23429	1.31156	3.74134	4.13906	4.38915	1.76736	2.00102
MAG.27	0.075037	0.0720009	0.0816624	0.105044	0.0730918	3.09544	1.34938	2.34477	2.31623	2.12657	0.0706285	0.0729018	0.0866437	0.094427	7.86629	7.77279	7.67854	7.39605	8.30278	0.256587	0.132388	0.184456	0.12797	2.34797	2.72268	1.98913	0.737333	0.472889
MAG.11	0.639447	0.84922	0.68832	0.768772	0.646957	1.06321	1.49336	0.304635	0.844335	0.944218	0.993911	0.834582	0.787327	0.943251	0.400384	0.379046	0.369793	0.325963	0.340898	0.671439	0.493711	0.326807	0.55394	5.95221	5.26165	10.2657	7.70484	12.3519
MAG.14	3.55616	3.77997	3.25849	4.58105	2.00452	3.72981	3.45958	3.26668	5.69566	5.59547	0.646716	0.264416	0.287249	0.272264	0.414241	0.446112	0.3915	0.368975	0.0296675	0.0279257	0.0180513	0.0136586	0.0142273	0.449748	0.291005	0.344418	2.77682	1.78117
MAG.25	0.0277176	0.0200979	0.0161164	0.0583806	0.0137615	0.983381	0.979409	0.773998	1.96716	1.46689	0.0469197	0.0330295	0.0427172	0.0451068	1.80044	2.23367	1.1754	2.07701	0.369812	1.61973	1.48	1.27421	2.12405	3.75029	2.61768	2.11184	0.830715	0.896785
MAG.74	0.0546319	0.0332264	0.0516829	0.0539415	0.024678	0.00108964	0.00121204	0.000797969	0.00144286	0.000937759	4.34934	2.54917	3.88556	3.16492	0.00185992	0.00298394	0.00219777	0.00189827	0.00278645	1.62443	1.14627	4.46905	4.38173	0.0781241	0.0352258	0.0373166	0.093848	0.130473
MAG.8	0.138979	0.114013	0.112966	0.108547	0.106781	0.100227	0.122082	0.0258966	0.0690124	0.0625453	0.53242	0.422256	0.690561	0.693294	0.0581995	0.0723538	0.0543448	0.0703039	0.0404746	3.73703	5.2551	4.81714	6.57209	0.0624497	0.0582676	0.0652042	0.0379169	0.0473412
MAG.13	0.286788	0.173737	0.176852	0.255767	0.194377	0.117539	0.0877631	0.0950408	0.0737519	0.0581516	0.00702037	0.00376988	0.00564869	0.00517701	1.05975	2.05389	1.72685	1.34387	2.36467	0.00357715	0.00308511	0.00760731	0.00686259	4.43613	3.86081	2.51733	1.80161	1.31064
MAG.28	3.1034	3.46936	1.82507	2.31903	0.519322	0.506646	0.968208	1.32539	2.40963	1.41546	0.151463	0.166122	0.293403	0.187333	0.310734	0.239312	0.677291	0.241969	0.224107	0.0382802	0.0491436	0.0381278	0.0858204	0.0509211	0.0572575	0.0481767	0.0566747	0.0403548
MAG.68	0.580289	0.63984	0.731751	0.906395	0.686454	0.0510753	0.0471801	0.0338685	0.0667475	0.101973	0.702432	0.438587	1.0281	0.830692	0.112441	0.0586753	0.10265	0.0586214	0.0477522	1.36415	0.54704	0.71111	0.325005	1.15632	1.53165	1.53583	2.57724	2.53397
MAG.6	0.00778117	0.00775901	0.00738769	0.0451494	0.013048	0.708707	0.404854	0.474555	0.837112	0.828483	0.00157473	0.00303539	0.00193552	0.00129359	1.53183	0.570592	0.433325	0.740763	2.10434	0.0157026	0.0051641	0.00566706	0.00431493	0.922347	0.889692	0.792308	2.58845	1.27632
MAG.22	0.339868	0.30828	0.334476	0.353392	0.250522	0.0136792	0.0100542	0.011545	0.01421	0.0128125	2.19688	3.12202	2.86736	2.56856	0.0289909	0.0314237	0.0250587	0.036522	0.0182595	0.244578	0.693286	0.593087	0.655661	0.0204958	0.0190327	0.0204526	0.0114786	0.00910807
MAG.81	0.589435	0.924136	0.594983	0.444112	1.28343	0.531776	0.370908	0.481289	0.524291	0.530655	0.035003	0.0607977	0.0398124	0.0431294	0.679322	1.47196	0.840819	1.54002	1.54125	0.0878803	0.0560993	0.144642	0.200659	0.538519	0.6003	0.508358	0.0437184	0.0403893
MAG.41	1.36866	2.48859	2.88698	2.0611	0.802633	0.055122	0.0934897	0.0968018	0.135926	0.157322	0.0385626	0.0662839	0.0682705	0.0504607	0.758252	0.616816	0.351734	1.306	0.0959414	0.0202588	0.0227072	0.0179233	0.02617	0.0362091	0.0324259	0.0305609	0.0153515	0.0142344
MAG.78	0.165607	0.139806	0.128828	0.254427	0.158891	0.977467	1.29893	1.60939	0.673037	0.664196	0.0220645	0.0348582	0.0184522	0.0324586	0.618536	0.760369	1.10467	0.403206	0.644949	0.116668	0.0363053	0.0392324	0.028259	0.210797	0.151647	0.336903	0.696514	0.706487
MAG.33	0.0191963	0.0161223	0.0221596	0.0144016	0.0153602	0.00889939	0.00687365	0.00489788	0.0100913	0.008345	2.46444	1.36436	4.08069	2.81226	0.0188373	0.0208116	0.0195906	0.0219164	0.016074	0.0431726	0.0873046	0.111411	0.139989	0.01	0.00951778	0.0107003	0.00571133	0.00371526
MAG.82	0.985851	1.66418	1.86905	0.840101	0.56456	0.571874	0.211155	0.0810705	0.345823	0.259043	0.0740892	0.0921334	0.135868	0.0701814	0.1846	0.0989551	0.260914	0.158722	0.436512	0.165016	0.221327	0.238857	0.173762	0.211648	0.497301	0.287731	0.147185	0.368349
MAG.32	0.110915	0.110006	0.113477	0.144621	0.132591	0.014704	0.00564534	0.00643092	0.0116828	0.00904041	1.28113	2.14412	1.36802	1.64149	0.00474628	0.00677657	0.00413615	0.00601902	0.00378084	0.776736	0.694166	0.595293	0.510103	0.0076282	0.00725002	0.00812147	0.000802572	0.00117921
MAG.12	0.0053635	0.00534548	0.00504174	0.00852177	0.00534987	0.00214687	0.00228579	9.46471	0.00238728	0.00230752	0.00271366	0.00353754	0.0031543	0.00234695	0.00352276	0.00316548	0.0034316	0.00392204	0.00368249	0.00171942	0.000970194	0.00107098	0.000973849	0.00317133	0.00335754	0.00292751	0.00260369	0.00212653
MAG.38	0.299698	0.240523	0.1589	0.321235	0.260442	0.950477	0.914211	2.27465	0.579365	0.303107	0.0213944	0.0244855	0.0313441	0.0235117	0.417209	0.626138	0.872177	0.44375	0.360676	0.0191713	0.0131438	0.0143117	0.014523	0.0444983	0.0450708	0.0444611	0.0535266	0.036674
MAG.20	0.078842	0.0693402	0.0544816	0.111514	0.0753919	0.212573	0.24933	0.433961	0.176116	0.268863	0.144029	0.191754	0.160689	0.200079	0.354818	0.331319	0.599945	0.21247	0.607578	0.0143412	0.0117707	0.0155964	0.00882333	0.358467	0.335609	0.376305	1.55062	1.26015
MAG.59	0.00106006	0.0016857	0.00177318	0.00200603	0.00122231	0.583528	0.205502	0.0699225	0.211698	0.165688	0.00111696	0.0018662	0.00160083	0.00111407	0.357014	0.180201	0.410471	0.271865	0.810804	0.00032273	0.000333665	0.000254537	0.000276069	0.635243	1.10728	0.938186	0.800301	1.60295
MAG.77	0.301308	0.191751	0.144849	0.44825	0.146933	1.17141	1.9605	1.54773	1.37628	0.845373	9.89e-05	0.000119917	8.84e-05	0.000110879	0.000217606	0.000191447	0.000276912	0.000235322	0.000163909	5.7e-05	1.54e-05	7.92e-05	3.91e-05	2.19e-05	8.82e-05	3.63e-05	5.91e-05	6.41e-05
MAG.65	0.00114188	0.000950994	0.0011524	0.000906245	0.00115909	0.000652163	0.000357918	0.000204406	0.000594633	0.000758636	0.00164065	0.00128161	0.00191026	0.00172391	0.737435	2.37709	1.13342	1.64169	1.4041	0.000962767	0.00184542	0.00177696	0.00204987	0.119339	0.194342	0.158027	0.0298289	0.0287748
MAG.42	0.0525675	0.0454829	0.0464663	0.0410821	0.0548023	0.0472069	0.0452603	0.0339235	0.0393507	0.033538	0.0237381	0.0188194	0.0210129	0.0189155	0.0333184	0.0328299	0.0294753	0.031141	0.0227943	0.893914	0.993851	1.05613	0.727454	1.09657	1.1132	0.960473	0.0386479	0.0581515
MAG.40	0.412291	0.325106	0.2981	0.860619	0.430455	0.0535584	0.170922	0.204119	0.0581166	0.0600482	0.668993	0.930043	0.678316	0.859191	0.0237561	0.0168771	0.038673	0.0115831	0.018631	0.0343559	0.0393237	0.0483429	0.0298046	0.0244472	0.0259811	0.0314689	0.0538439	0.0578802
MAG.73	0.045162	0.0558374	0.0521905	0.0498465	0.0799921	0.0183659	0.0118113	0.0118595	0.0193518	0.0225062	0.00899061	0.0143375	0.0128066	0.0103171	0.0412918	0.0411743	0.0433139	0.0464945	0.0373931	2.24082	0.288802	0.609298	0.192663	0.00938762	0.010232	0.00919659	0.350463	2.02966
MAG.36	0.39935	0.241467	0.175336	0.53132	0.467305	0.203394	0.373609	0.603952	0.155733	0.185033	0.0253312	0.0299192	0.0336048	0.0401885	0.0972619	0.231635	0.184223	0.087885	0.100837	0.171389	0.0813115	0.120214	0.0320262	0.117189	0.143894	0.112477	0.781021	0.493434
MAG.30	0.140552	0.747128	0.602374	0.393759	0.101834	0.0320775	0.115274	0.0564749	0.14203	0.0917318	0.0280412	0.0824501	0.047987	0.0116423	1.07785	0.0953572	0.0855166	0.213673	1.16154	0.0143547	0.00346241	0.00313849	0.00817772	0.04209	0.11781	0.0604316	0.0745863	0.426397
MAG.44	0.0713324	0.0669747	0.0533292	0.175811	0.0679978	0.263433	0.983094	2.35682	0.624233	0.400286	0.0660362	0.0498628	0.0376148	0.0442356	0.0600512	0.0609825	0.0655614	0.0611315	0.0594334	0.0484801	0.0297218	0.0159206	0.036678	0.0259903	0.0290285	0.0236598	0.0536075	0.0458561
MAG.29	0.000528168	0.000405117	0.000524752	0.00071578	0.000695453	0.00152711	0.00223699	5.82201	0.00176641	0.00179122	0.000747082	0.000771963	0.000685168	0.000517437	0.00218017	0.000815301	0.00125837	0.00131781	0.00397753	0.00053698	0.000354198	0.000237728	0.000217377	0.000979346	0.000967428	0.00125309	0.00236728	0.00254098
MAG.62	0.0772092	0.12653	0.170678	0.0853129	0.0505513	1.17394	0.26215	0.0718211	0.471142	0.341629	0.496535	0.897628	0.939365	0.501938	0.00834706	0.00654221	0.00944654	0.00791206	0.00755074	0.0429448	0.0142937	0.0139852	0.0165837	0.0053706	0.00817477	0.00722433	0.0107538	0.0190253
MAG.63	0.211561	0.169861	0.206958	0.17022	0.20872	0.0931581	0.0782782	0.0418992	0.087	0.0808896	0.352681	0.279548	0.324826	0.348172	0.0791389	0.103814	0.0615655	0.0954258	0.0696395	0.348297	0.473804	0.431026	0.437497	0.174625	0.166705	0.193666	0.278399	0.241704
MAG.67	0.792616	0.696471	0.285544	0.200483	2.41941	0.0128772	0.0352874	0.193313	0.0230158	0.0141717	0.0551632	0.16508	0.0477628	0.0328045	0.0773406	0.105487	0.0310597	0.0813535	0.135684	0.095417	0.0163624	0.0107434	0.12952	0.0042333	0.00798982	0.0023282	0.0520956	0.0284886
MAG.84	0.620668	0.911485	1.11334	0.962029	0.316196	0.0235872	0.0514588	0.0981816	0.0415718	0.0496591	0.0740197	0.188321	0.206548	0.124037	0.131081	0.105867	0.0806479	0.192933	0.0512708	0.0128468	0.0118913	0.00918256	0.0143121	0.0308579	0.0270766	0.0311275	0.0300716	0.0396591
MAG.10	0.0651506	0.0675858	0.0695554	0.101158	0.0710295	0.0639849	0.149732	0.341432	0.071181	0.086611	0.0577047	0.0511144	0.0603769	0.0603421	0.0383111	0.035662	0.0321463	0.0375836	0.0346832	0.867006	0.246932	0.213511	0.15967	0.0837207	0.0794429	0.096299	0.4358	0.827334
MAG.48	0.000397985	0.000284955	0.000305248	0.000362498	0.000373317	0.000226839	0.000276573	0.000353779	0.000367273	0.000284489	0.000172122	7.49e-05	0.000151558	0.000137279	8.21e-05	0.000194748	0.000178766	0.00016734	0.000185764	0.000225098	0.000192499	0.000338583	0.000286938	0.953122	0.724413	1.1604	0.935541	0.715462
MAG.66	0.08579	0.0923528	0.0770322	0.0650376	0.133837	0.0424149	0.0630342	0.170058	0.0663365	0.0611966	0.0594223	0.0755174	0.0612925	0.0593284	0.122944	0.141423	0.104911	0.159794	0.0827522	0.0302851	0.0409483	0.0377412	0.036728	0.125993	0.143492	0.16766	1.11807	0.913096
MAG.26	6.32e-05	0.000181959	0.000219504	0.00110593	0.000117414	0.00762747	0.106171	0.0360855	0.0847527	0.0738933	0.116102	0.365266	1.06652	0.264804	0.0951844	0.0195078	0.00744857	0.0354448	0.0843695	0.00743365	0.00732265	0.00154163	0.0577571	0.0647146	0.232015	0.0921184	0.455279	1.01709
MAG.47	0.316975	0.191692	0.115	0.51597	0.223291	0.440141	0.535193	1.01288	0.300045	0.541666	0.000607919	0.000936848	0.000543082	0.000749756	0.000209395	0.000174943	0.00024887	0.000188258	0.000316891	0.00152144	0.000456864	0.000377004	0.000486924	0.000221143	0.000384126	0.000337789	0.000367068	0.000458857
MAG.18	0.14641	0.146817	0.160245	0.137952	0.14398	0.0797988	0.0823048	0.0637825	0.0794622	0.0884443	0.179677	0.155981	0.164788	0.206877	0.041998	0.0401709	0.0342599	0.0387759	0.0356775	0.271102	0.241514	0.176061	0.265207	0.063847	0.0667582	0.065335	0.057723	0.0746161
MAG.15	0.0689407	0.0449714	0.0380634	0.246059	0.0713185	0.0579088	0.23154	0.491309	0.0637744	0.109265	0.036303	0.0417684	0.0349941	0.0353019	0.0363362	0.029397	0.078685	0.0185277	0.056199	0.0203157	0.0107543	0.0137906	0.00648653	0.109767	0.0827691	0.15454	0.511385	0.523591
MAG.55	0.357101	0.328807	0.156441	0.0823792	1.11295	0.0574228	0.129851	0.706662	0.102417	0.0555279	0.00237308	0.00573351	0.00249123	0.00219647	0.00794879	0.00644649	0.00818817	0.00813169	0.0113207	0.00125295	0.000818761	0.000566706	0.00246071	0.00150183	0.00174706	0.00526298	0.00310141	0.00313306
MAG.46	0.680265	0.384569	0.50262	0.491802	0.159084	0.0382143	0.204599	0.0923521	0.217032	0.0713013	0.0122975	0.010118	0.0100849	0.0116608	0.0207342	0.0489082	0.0136177	0.03431	0.00938653	0.00679361	0.0116834	0.00945631	0.00947112	0.00513002	0.00419124	0.00444938	0.00752489	0.00627598
MAG.9	0.600731	0.480733	0.280465	0.374826	1.09817	0.00300157	0.00885846	0.0563099	0.00645351	0.00413035	0.000516365	0.0010043	0.000344163	0.000469917	0.00018476	0.000138634	0.000234849	0.000104588	0.000163909	0.000808182	0.000182232	0.000192104	0.000180423	0.000252734	0.000330064	0.000345054	0.000824347	0.00037498
MAG.21	0.039739	0.0493075	0.0539774	0.0499203	0.0280469	0.033078	0.0257131	0.0335736	0.0402339	0.0468352	0.0446161	0.0628588	0.0559627	0.0481349	0.122299	0.121737	0.11339	0.146031	0.0873745	0.0205354	0.0176919	0.0183867	0.0174445	0.666548	0.465631	0.387779	0.0646537	0.0438579
MAG.64	0.0141489	0.00995282	0.00802219	0.0167947	0.0151795	0.00169319	0.00287961	0.00413922	0.00162649	0.00167532	0.100094	0.184859	0.0828422	0.0967079	0.382901	0.465768	0.33059	0.382299	0.185195	0.0336453	0.0400603	0.0284241	0.0241832	0.0415821	0.0466699	0.0374547	0.12434	0.147387
MAG.35	0.00341821	0.00670502	0.00444496	0.00361576	0.00500666	0.430865	0.0986958	0.0654177	0.156179	0.149209	0.111271	0.12972	0.092425	0.183962	0.14539	0.0887853	0.213744	0.0888682	0.289409	0.00779435	0.04804	0.0287027	0.0121036	0.0694388	0.0388081	0.145111	0.054099	0.0707084
MAG.51	0.194611	0.0691891	0.163349	0.0594159	0.0917576	0.0935469	0.132747	0.0175592	0.187274	0.0636938	0.0724706	0.0482064	0.0607084	0.0725811	0.0299517	0.0729513	0.388728	0.0329974	0.385055	0.0616198	0.0359049	0.0174646	0.0632458	0.00926126	0.0344547	0.013083	0.179608	0.0515795
MAG.5	0.017437	0.0115699	0.0142266	0.0111821	0.0100525	0.029878	0.0522072	0.00803865	0.0199989	0.0285964	0.0260343	0.0268388	0.0109658	0.014475	0.00889312	0.00712316	0.00899787	0.010145	0.0320715	0.0159711	0.0114755	0.00401737	0.0126535	0.0127582	0.0247434	0.0507229	0.540277	1.65351
MAG.45	0.0874415	0.0686844	0.0586796	0.0849935	0.115873	0.00521731	0.00753254	0.0160223	0.00390884	0.00538421	0.138404	0.148951	0.125304	0.119544	0.0519997	0.0901254	0.0819974	0.0510545	0.0598377	0.232965	0.178931	0.175071	0.102906	0.0640584	0.0638559	0.0926632	0.262842	0.158025
MAG.79	0.0216028	0.0247773	0.0302333	0.0202354	0.0184551	0.813677	0.214954	0.0922971	0.356753	0.307163	0.0362957	0.0758922	0.0608978	0.0300694	0.025033	0.0218052	0.0254899	0.0288819	0.0300937	0.00321103	0.00228688	0.00104696	0.00161946	0.00343865	0.00507331	0.00555355	0.051909	0.0984125
MAG.23	0.00883007	0.00899496	0.00582372	0.00883819	0.00743622	0.00718189	0.00609274	0.0168202	0.00790512	0.00735456	0.00191165	0.00166384	0.00224179	0.00194039	0.109522	0.0810317	0.13168	0.0716112	0.481084	0.00404905	0.00224839	0.00306646	0.00232159	0.0255286	0.0274721	0.0802813	1.09107	0.16361
MAG.56	0.331157	0.359325	0.305251	0.43411	0.191075	0.000453679	0.00847614	0.0305469	0.000297316	0.00111688	0.0962417	0.0953486	0.157371	0.183181	0.000903272	0.000422504	0.000354026	0.000115046	0.000513582	0.0329917	0.015944	0.0196378	0.0183662	0.00035966	0.000284538	0.000352318	0.00437993	0.0042876
MAG.3	0.0188281	0.0161326	0.0134446	0.0403786	0.0197677	0.0555027	0.0662392	0.0967547	0.0408723	0.0493746	0.0169631	0.0385682	0.0176754	0.0252963	0.055465	0.0630323	0.0747556	0.0418142	0.0523198	0.241446	0.0993345	0.13684	0.0844271	0.0430207	0.0335413	0.055441	0.420663	0.328433
MAG.57	0.0251735	0.0203417	0.0264262	0.0436902	0.0389754	0.123822	0.0734545	0.10023	0.0571634	0.0569715	0.368842	0.373697	0.246206	0.186908	0.0342012	0.0247561	0.029945	0.022387	0.0411193	0.0172023	0.0122866	0.0152843	0.00425189	0.0095067	0.00802396	0.0136859	0.0315958	0.0149844
MAG.34	0.0587605	0.0463137	0.0257986	0.0883327	0.105769	0.0106898	0.0211334	0.0274061	0.00635732	0.0127282	0.250953	0.329186	0.219374	0.278967	0.00544837	0.00657852	0.00809704	0.00366057	0.0114955	0.0884254	0.051564	0.0642419	0.0322218	0.00167194	0.00173568	0.00252434	0.0815388	0.0487326
MAG.1	0.0189731	0.014361	0.0131428	0.00917918	0.00713817	0.0163405	0.00819957	0.00535386	0.0100126	0.010505	0.00700938	0.00851407	0.00669065	0.00562317	0.00813766	0.00905083	0.00848261	0.0094861	0.00263347	0.00505792	0.00688376	0.00578712	0.00549312	0.0249818	0.0185092	0.0293622	0.949194	0.649169
MAG.71	0.000918714	0.00156897	0.00214359	0.00235009	0.00083093	0.000145825	0.000390456	0.000691835	0.00055091	0.00055844	0.00918471	0.0222145	0.0358908	0.015011	0.281435	0.0777045	0.127828	0.186255	0.00663285	0.0863751	0.0226841	0.02664	0.0758233	0.160139	0.159469	0.258307	0.0345759	0.0385539
MAG.49	0.0716634	0.0623639	0.0445971	0.0359641	0.127069	0.0544698	0.0654176	0.203254	0.0597081	0.0458975	0.0171499	0.0185871	0.018209	0.0172021	0.0357614	0.03959	0.0352659	0.0415213	0.0218983	0.0775746	0.031018	0.0322758	0.0427472	0.100528	0.0814688	0.123028	0.0500488	0.061102
MAG.43	0.0346619	0.0251378	0.0233943	0.0238081	0.0205535	0.0585407	0.0885277	0.00821554	0.0229808	0.0269737	0.0513289	0.0339064	0.025888	0.0342723	0.00914358	0.0101764	0.010449	0.00895271	0.0123806	0.0554038	0.0413102	0.0559406	0.119329	0.230394	0.169155	0.222512	0.0929086	0.0668846
MAG.52	7.44e-06	1.37e-05	1.03e-05	5.84e-05	1.2e-05	0.000700771	0.00163503	0.00163131	0.000542165	0.000874539	8.42e-05	5.25e-05	6.95e-05	6.34e-05	0.0680287	0.0285289	0.0498266	0.0154424	0.12633	3.25e-05	4.11e-05	6.24e-05	1.74e-05	0.187293	0.11913	0.246143	0.362672	0.340536
MAG.24	0.223772	0.204313	0.0825678	0.774258	0.09472	0.00657024	0.0389236	0.0383968	0.0217828	0.00907202	0.000911879	0.00241332	0.00054624	0.000385438	0.0015643	0.000812	0.00122332	0.00138056	0.00160631	0.00223742	0.00101896	0.000785224	0.000989065	0.000770354	0.00103856	0.00171074	0.00186334	0.00251138
MAG.50	0.0113928	0.0088336	0.00771694	0.0184321	0.0102782	0.00121926	0.00342462	0.0173155	0.000839482	0.00529992	0.0112538	0.0163311	0.0119099	0.0138124	0.00229103	0.00312587	0.00467244	0.00163157	0.00682954	0.42822	0.176295	0.198998	0.075595	0.0364448	0.0268774	0.0592257	0.16635	0.177903
MAG.72	0.0155326	0.0133036	0.0152281	0.0144753	0.0171635	0.0129785	0.0180667	0.032532	0.0272569	0.0203778	0.0545479	0.0702186	0.0355308	0.0392064	0.202074	0.311296	0.0967999	0.288856	0.03441	0.0110379	0.0246629	0.0237104	0.0242506	0.0318737	0.0227118	0.0237179	0.00403775	0.00358205
MAG.16	0.0169534	0.0105021	0.0110438	0.0240785	0.0134304	0.0103495	0.033994	0.0361995	0.0158977	0.018576	0.0305864	0.0544721	0.0231789	0.0315293	0.11449	0.154831	0.171867	0.0871843	0.175885	0.0348739	0.024147	0.0253457	0.0130057	0.0191859	0.0178917	0.024201	0.108758	0.122327
MAG.58	0.00873336	0.0064853	0.00548417	0.0107029	0.0106425	0.0072305	0.0146909	0.0471981	0.00526425	0.00813426	0.00413458	0.00490159	0.00422467	0.00511365	0.0941292	0.111871	0.187325	0.050725	0.0774306	0.00202588	0.00247682	0.002603	0.00209334	0.134083	0.183922	0.169218	0.130972	0.0912336
MAG.17	0.0638041	0.0560194	0.0518544	0.193285	0.100257	0.00265726	0.00825651	0.0143163	0.00292944	0.012528	0.0726134	0.111695	0.07199	0.0831173	0.002057	0.00205641	0.00341407	0.00114001	0.00583516	0.0635589	0.0375963	0.0409277	0.0286677	0.0544715	0.0404356	0.0776225	0.0524938	0.0507407
MAG.54	0.00892306	0.0080989	0.00886591	0.0115477	0.0101458	0.00497021	0.00282267	0.00731144	0.00387386	0.00450967	0.0194424	0.0169532	0.0218275	0.0257267	0.00551817	0.00620223	0.0050475	0.00583599	0.00421793	0.1604	0.204683	0.167687	0.313286	0.00726611	0.00616024	0.00737325	0.00414662	0.00343403
MAG.39	0.246338	0.244611	0.20619	0.216027	0.0920707	0.000550895	0.00126085	0.00505511	0.00147784	0.0010642	0.00089723	0.00034476	0.000350478	0.000393358	0.00018476	0.000217854	0.000192787	0.000193487	9.83e-05	0.000528844	0.000223299	0.000429832	0.000245636	0.000614825	0.000734107	0.000530293	0.000594152	0.000552602
MAG.70	0.0180842	0.00982236	0.0139968	0.0270614	0.00971526	0.00229675	0.00163503	0.0285696	0.00236979	0.00150674	0.00162234	0.00204608	0.00192921	0.00212519	0.00116604	0.00143255	0.010102	0.000726884	0.001202	0.324637	0.14074	0.218239	0.0436623	0.00326853	0.00279131	0.00394814	0.0127541	0.00349324
MAG.69	0.0273829	0.0267446	0.0169704	0.034127	0.0191716	0.00819862	0.0103715	0.0226183	0.0104236	0.00616392	0.0188199	0.0151395	0.0226895	0.0251459	0.0755218	0.116921	0.128291	0.082321	0.0941275	0.0015784	0.00110366	0.00155124	0.000858639	0.0176136	0.0164946	0.0195881	0.00549669	0.0050425
MAG.83	0.0277437	0.0239602	0.0244781	0.0402711	0.0199845	0.0265524	0.08141	0.135026	0.0314456	0.04359	0.000823987	0.00128161	0.00141138	0.00124079	0.00557155	0.00354177	0.0113534	0.0028657	0.00349673	0.0282159	0.0137701	0.0131759	0.0125383	0.0200899	0.0176698	0.0266454	0.0778588	0.096735
MAG.31	0.10146	0.102903	0.0464354	0.0315404	0.323711	0.00352411	0.0101925	0.0399849	0.0084123	0.00735456	0.00253422	0.00347758	0.00282592	0.00337654	0.00658567	0.00600748	0.00691928	0.00642691	0.00550734	0.00562473	0.00504603	0.00477138	0.00625394	0.00131227	0.00179259	0.00126762	0.00338449	0.00231896
MAG.37	0.0104109	0.00822249	0.0106014	0.00830059	0.0102572	0.00468261	0.00279013	0.00258259	0.00477455	0.00327689	0.0155679	0.0125538	0.0145338	0.0156815	0.016148	0.0256506	0.0196502	0.0208443	0.0558165	0.0741575	0.0560351	0.0626931	0.0508901	0.0457328	0.0514729	0.0417479	0.0231159	0.0145206
MAG.80	0.00368973	0.00455928	0.00457872	0.00493673	0.00414863	0.011103	0.00926519	0.0128618	0.0119189	0.0131286	0.00454841	0.00719499	0.00532663	0.00536973	0.0826987	0.0899835	0.0249921	0.108886	0.0137247	0.00961953	0.00393468	0.00454806	0.0025281	0.0117837	0.0111738	0.0121205	0.0125954	0.0156061

## Sheet: TABLE S5
TABLE S5. Antibiotic resistance gene counts of the recovered MAGs
MAG_ID	aminoglycoside__aac_2___I	aminoglycoside__aac_3__I	aminoglycoside__aac_3__IIIa	aminoglycoside__aph_4__I	aminoglycoside__aph_6__I	aminoglycoside__streptothricin_acetyltransferase	bacitracin__bacA	bacitracin__bcrA	beta_lactam__fmtC	beta_lactam__metallo_beta_lactamase	beta_lactam__PBP_1A	beta_lactam__PBP_1B	beta_lactam__PBP_2X	beta_lactam__penA	fosfomycin__fosA	fosfomycin__fosX	fosmidomycin__rosA	fosmidomycin__rosB	fusaric_acid__fusB	fusidic_acid__fusH	kasugamycin__kasugamycin_resistance_protein_ksgA	macrolide_lincosamide_streptogramin__macA	macrolide_lincosamide_streptogramin__macB	macrolide_lincosamide_streptogramin__mphA	multidrug__adeB	multidrug__adeJ	multidrug__bicyclomycin_multidrug_efflux_protein_bcr	multidrug__cmeA	multidrug__cmeB	multidrug__emrA	multidrug__emrB	multidrug__emrD	multidrug__emrE	multidrug__marR	multidrug__mdfA	multidrug__mdtA	multidrug__mdtB	multidrug__mdtC	multidrug__mdtH	multidrug__mdtK	multidrug__mdtL	multidrug__mdtN	multidrug__mdtO	multidrug__mdtP	multidrug__mepA	multidrug__mexA	multidrug__mexB	multidrug__mexC	multidrug__mexD
MAG.1	1	2	1	2	3	4	2	21	0	0	3	3	1	2	1	0	0	3	0	0	0	0	8	1	0	0	1	0	0	0	0	0	0	10	0	0	0	0	0	2	0	0	0	0	1	0	0	0	0
MAG.10	1	1	0	0	0	3	1	32	1	0	0	0	0	0	0	0	0	3	0	2	1	2	27	0	0	0	0	0	1	0	0	0	0	5	0	1	1	1	0	1	0	0	0	0	0	0	0	0	0
MAG.11	0	0	0	0	0	2	1	11	0	0	1	0	0	0	0	0	0	2	0	0	1	1	4	0	0	0	0	0	0	0	0	0	0	4	0	0	0	0	0	1	0	0	0	0	1	0	0	0	0
MAG.12	1	0	0	0	0	4	2	26	1	0	1	1	0	2	0	0	1	3	0	0	1	0	32	0	0	0	1	0	0	0	1	0	0	13	0	1	2	2	0	3	0	0	0	1	1	0	0	1	1
MAG.13	2	0	0	0	0	4	1	13	1	0	2	1	0	1	0	0	1	1	0	0	1	0	10	0	0	0	1	0	0	0	0	1	0	6	0	0	0	0	0	2	0	0	0	0	1	0	0	0	0
MAG.14	1	0	0	1	0	2	1	26	0	0	2	2	0	2	0	0	2	2	0	0	1	2	34	0	0	0	2	0	0	0	1	2	0	3	0	0	0	0	0	1	0	0	0	1	0	0	0	0	1
MAG.15	3	1	0	1	0	6	1	41	1	0	3	2	0	0	0	0	1	2	0	0	1	1	73	0	0	0	3	0	0	0	0	2	0	12	0	1	0	0	0	1	0	0	0	0	1	0	0	0	0
MAG.16	1	0	0	0	0	3	1	40	1	0	2	2	0	1	0	0	1	3	0	0	1	0	33	0	0	0	2	0	0	0	0	1	1	20	0	1	0	0	0	0	1	0	0	0	2	0	0	0	0
MAG.17	2	1	0	0	0	2	1	40	2	0	3	2	0	1	0	0	1	3	0	0	1	1	53	0	0	0	1	0	0	0	0	1	0	5	0	0	0	0	0	1	0	0	0	0	0	0	0	0	0
MAG.18	0	1	0	0	0	0	1	8	0	0	2	0	0	0	0	0	0	1	0	0	1	0	4	0	0	0	0	0	0	0	0	0	0	2	0	0	0	0	0	1	0	0	0	0	0	0	0	0	0
MAG.19	0	0	0	0	0	3	1	12	0	0	1	0	0	0	0	0	0	1	1	0	1	1	8	0	0	0	0	0	0	0	0	1	0	6	0	0	0	0	0	2	0	0	0	0	1	0	0	0	0
MAG.2	0	0	0	0	0	0	1	12	0	0	1	0	0	0	0	0	0	1	0	0	1	1	3	0	0	0	0	0	0	0	0	0	0	4	0	0	0	0	0	1	0	0	0	0	1	0	0	0	0
MAG.20	0	0	0	0	2	4	1	42	2	0	3	3	0	1	0	0	1	2	0	0	1	1	62	0	0	0	1	0	0	0	0	1	1	11	0	0	0	0	0	1	0	0	1	0	1	0	0	0	0
MAG.21	4	0	0	0	0	5	1	21	0	0	1	1	0	2	0	0	3	5	0	0	1	0	25	0	0	0	1	1	1	0	1	1	1	9	1	0	0	0	1	1	0	0	1	0	0	0	0	0	0
MAG.22	1	0	0	0	0	6	1	11	0	0	1	1	0	2	0	0	0	3	0	0	0	0	23	0	0	0	2	0	1	0	1	1	0	5	1	0	0	0	1	2	1	0	1	0	0	0	0	0	0
MAG.23	0	0	0	1	0	3	2	28	4	0	2	2	0	2	0	0	1	4	0	0	1	0	33	0	0	0	3	0	0	0	0	2	0	8	0	2	1	1	0	2	1	0	0	1	2	0	0	0	0
MAG.24	0	0	0	0	0	5	1	17	0	0	1	1	0	1	0	0	0	2	0	3	1	2	9	0	0	0	0	0	0	0	0	0	0	3	0	0	0	0	0	1	0	0	0	0	1	0	0	0	0
MAG.25	0	0	0	0	0	2	1	15	0	0	1	0	0	1	0	0	1	1	0	1	1	1	11	0	0	0	1	0	0	0	0	1	0	6	0	0	0	0	0	2	0	0	1	0	1	0	0	0	0
MAG.26	0	0	0	0	0	0	1	9	0	0	0	0	0	1	0	0	0	2	0	0	1	0	10	0	0	0	0	0	1	0	0	0	0	1	0	1	2	1	0	0	0	1	0	2	1	0	0	0	0
MAG.27	0	1	0	0	0	3	1	36	1	0	2	1	0	2	0	0	4	3	0	1	1	1	43	0	0	0	2	0	0	0	1	2	0	8	0	1	1	1	0	2	0	0	0	1	1	0	0	0	1
MAG.28	2	1	0	0	1	4	1	11	0	0	2	2	0	2	0	0	2	2	0	0	1	1	19	0	0	0	1	0	0	0	0	1	1	5	0	0	0	0	0	0	0	0	0	0	1	0	0	0	1
MAG.29	2	0	0	0	0	0	2	10	0	0	2	2	0	2	0	0	2	4	0	0	1	1	16	0	1	1	2	0	0	0	1	1	1	5	1	0	0	0	0	3	2	0	2	0	3	0	0	0	0
MAG.3	1	0	0	0	0	2	1	15	1	0	2	1	0	1	0	0	1	3	1	0	1	0	24	0	0	0	0	0	0	0	0	0	0	10	0	1	1	0	0	0	0	0	0	0	1	0	0	0	0
MAG.30	0	0	0	0	0	7	1	22	0	0	2	2	0	2	0	0	2	1	0	1	1	2	24	0	0	0	1	0	1	0	1	1	1	6	0	0	0	0	0	2	0	0	0	1	0	0	0	0	0
MAG.31	0	0	0	0	0	1	1	11	0	0	1	1	0	2	0	0	0	4	0	0	1	2	9	0	0	0	1	0	1	0	0	1	0	3	0	0	0	0	0	0	0	0	0	0	0	0	0	0	0
MAG.32	0	0	0	0	0	2	1	40	0	0	1	1	0	2	0	0	1	2	0	0	1	0	32	0	0	0	1	0	1	0	0	0	0	2	0	1	1	1	0	1	0	0	0	1	1	0	0	0	0
MAG.33	0	0	0	0	0	6	1	12	0	0	0	0	0	0	0	0	1	2	0	2	1	0	4	0	0	0	0	0	0	0	0	0	0	6	0	0	0	0	0	0	0	0	0	0	0	0	0	0	0
MAG.34	0	1	0	0	0	2	1	32	2	0	3	2	0	1	0	0	0	2	0	2	1	0	37	0	0	0	1	0	0	0	0	1	0	11	0	1	1	0	0	0	0	0	0	0	2	0	0	0	0
MAG.35	0	0	0	0	0	0	1	10	0	0	0	0	0	0	0	0	0	0	0	0	1	0	10	0	0	0	0	0	0	0	0	0	0	0	0	0	0	0	0	0	0	0	1	0	0	0	0	0	0
MAG.36	3	0	0	0	1	10	1	28	0	0	3	0	0	0	0	0	0	2	0	0	1	1	49	0	1	0	2	0	0	0	0	1	1	5	0	0	0	0	1	2	0	1	0	0	1	0	0	0	0
MAG.37	0	0	0	0	0	0	1	13	0	0	1	1	0	2	0	0	1	1	0	0	1	0	7	0	0	0	0	0	0	0	0	0	1	2	0	0	0	0	0	1	0	0	0	0	0	0	0	0	0
MAG.38	1	1	0	0	0	3	1	20	1	0	2	2	0	2	0	0	2	4	0	1	1	1	25	0	0	0	1	0	0	0	1	2	1	10	0	0	0	0	0	0	0	0	0	1	2	0	0	0	1
MAG.39	0	0	0	1	0	2	0	3	0	0	2	0	0	1	0	0	1	3	0	0	1	0	2	0	0	0	0	0	0	0	0	0	0	3	0	0	0	0	0	1	0	1	0	1	1	0	0	0	0
MAG.4	0	0	0	1	0	1	1	26	1	0	2	1	0	2	0	0	2	3	0	0	1	1	32	0	0	0	2	0	0	0	0	2	1	2	0	1	1	1	0	2	0	0	0	0	1	0	0	0	1
MAG.40	3	0	0	0	0	5	0	16	1	0	2	1	0	0	0	0	1	2	0	0	0	0	24	0	0	0	2	0	0	0	0	2	0	8	0	1	0	0	0	0	0	0	0	0	1	0	0	0	0
MAG.41	4	0	0	0	0	4	1	20	0	0	1	1	0	2	0	0	2	3	0	0	1	1	29	0	1	0	1	1	1	0	1	1	0	10	1	0	0	0	1	1	0	0	0	1	0	0	0	1	1
MAG.42	0	0	0	0	0	1	2	18	0	0	1	0	0	1	0	0	2	3	0	0	1	2	11	0	0	0	1	0	0	0	0	0	1	8	0	0	0	0	0	2	0	0	0	0	2	0	0	0	0
MAG.43	0	0	0	0	0	0	1	22	0	0	1	1	0	1	0	0	0	1	0	0	1	0	19	0	0	0	0	0	0	0	0	0	0	5	0	0	0	0	0	5	0	0	0	0	9	0	0	0	0
MAG.45	1	1	0	0	1	4	1	43	5	0	3	2	0	1	0	1	1	1	1	0	1	0	57	0	0	0	1	0	0	0	0	0	0	10	0	1	1	0	0	1	0	0	0	0	0	0	0	0	0
MAG.46	0	0	0	0	0	2	1	10	2	0	3	1	0	2	0	0	0	2	0	0	1	0	8	0	0	0	1	0	0	0	0	0	0	6	0	0	0	0	0	1	0	0	0	1	0	0	0	0	0
MAG.47	0	0	0	0	0	1	1	11	0	0	2	0	0	0	0	0	0	1	0	0	1	1	7	0	0	0	0	0	0	0	0	0	0	3	0	0	0	0	0	1	0	0	0	0	0	0	0	0	0
MAG.48	1	1	0	0	0	1	1	11	0	0	2	0	0	1	0	0	0	1	0	0	1	1	6	0	0	0	0	0	0	0	0	0	0	4	0	0	0	0	0	1	0	0	0	0	1	0	0	0	0
MAG.49	0	0	0	0	0	0	1	5	0	0	0	0	0	0	0	0	1	1	0	1	1	0	5	0	0	0	0	0	0	0	0	0	0	3	0	0	0	0	0	0	0	0	1	0	0	0	0	0	0
MAG.5	0	1	0	0	0	1	1	9	0	0	3	0	0	0	0	0	0	0	0	0	1	0	7	0	0	0	0	0	0	0	0	0	0	2	0	0	0	0	0	1	0	0	0	0	0	0	0	0	0
MAG.50	0	1	0	0	1	7	2	31	0	0	2	0	0	1	0	0	1	3	0	0	1	2	38	0	0	0	2	0	0	0	0	0	0	6	0	0	0	0	0	0	0	0	0	0	1	0	0	0	0
MAG.51	1	0	0	0	1	7	1	28	1	0	2	2	0	2	0	0	0	3	0	1	1	1	32	0	0	0	2	0	2	0	0	5	0	8	0	0	0	0	0	6	4	2	0	0	3	0	0	0	0
MAG.52	1	0	0	0	0	3	1	30	1	0	0	0	1	1	0	0	0	0	0	0	1	0	30	0	0	0	2	0	0	0	0	0	0	6	0	0	0	0	0	1	0	0	0	0	3	0	0	0	0
MAG.53	0	1	0	0	0	2	1	12	0	0	1	1	0	1	0	0	0	1	0	0	1	2	10	0	0	0	0	0	1	0	0	0	0	2	0	0	0	0	0	1	0	0	0	0	1	0	0	0	0
MAG.54	0	0	0	0	1	1	0	3	0	0	2	1	0	2	0	0	0	1	0	1	0	1	5	0	0	0	1	0	0	0	1	0	0	3	0	0	0	0	0	1	0	0	0	1	0	0	0	0	0
MAG.55	0	0	0	0	0	0	1	14	0	0	1	0	0	2	0	0	0	3	0	0	1	0	15	0	0	0	1	0	1	0	0	1	0	3	0	0	0	0	0	1	0	0	0	1	0	0	0	0	0
MAG.56	0	0	0	0	0	1	1	18	1	0	2	0	1	3	0	0	0	4	0	1	1	1	13	0	0	0	0	0	0	0	0	0	0	3	0	0	0	0	0	2	0	0	0	0	0	0	0	0	0
MAG.57	5	2	0	2	1	5	1	25	0	0	1	0	0	1	0	0	4	2	0	0	1	0	34	0	0	0	3	0	0	0	0	3	0	10	0	1	1	1	0	1	1	0	1	0	1	0	0	0	0
MAG.58	0	0	0	0	1	4	2	45	2	0	2	2	0	1	0	0	0	4	0	0	1	2	59	0	0	0	3	0	0	0	0	2	0	22	0	1	0	0	0	1	1	0	0	0	1	0	0	0	1
MAG.59	3	1	0	0	1	1	1	16	0	0	1	1	0	2	0	0	2	3	0	0	1	1	22	0	0	1	1	0	1	0	0	1	0	1	1	0	0	0	0	1	1	0	0	0	0	0	0	0	0
MAG.6	1	0	0	0	0	5	2	27	1	0	2	2	0	2	0	0	1	2	0	0	1	1	32	0	1	0	1	0	0	1	1	1	0	4	0	0	0	0	1	5	0	0	0	1	2	0	0	1	1
MAG.60	1	0	0	0	0	2	2	20	1	1	2	1	0	2	0	0	0	3	0	0	1	1	26	0	1	0	1	1	1	0	0	2	0	3	0	0	0	0	1	4	1	1	1	0	3	0	0	1	1
MAG.61	1	0	0	0	0	2	1	31	2	0	2	0	0	1	0	0	0	3	0	0	1	1	43	0	0	0	1	0	0	0	0	0	1	10	0	0	0	0	0	1	0	0	0	0	1	0	0	0	0
MAG.62	3	1	0	0	0	3	1	20	0	0	1	1	0	2	0	1	1	3	0	0	1	1	23	0	0	0	1	1	1	0	0	1	1	1	1	0	0	0	0	1	1	0	0	0	0	0	0	0	0
MAG.63	0	0	0	0	0	0	1	12	0	0	1	0	0	0	0	0	0	2	0	0	1	1	6	0	0	0	0	0	0	0	0	1	0	6	0	0	0	0	0	1	0	0	0	0	0	0	0	0	0
MAG.65	0	1	0	0	1	6	2	14	2	0	2	0	0	1	0	0	2	4	0	1	1	1	16	0	0	0	0	0	0	0	0	1	1	9	0	0	0	0	0	1	0	0	0	0	1	0	0	0	0
MAG.66	0	0	0	0	0	2	1	27	0	0	1	0	0	2	0	0	0	3	0	0	1	0	20	0	0	0	2	0	0	0	0	1	0	5	0	0	0	0	0	1	1	0	0	0	0	0	0	0	0
MAG.67	1	0	0	0	0	1	1	11	0	0	1	1	0	2	0	0	0	4	0	0	1	2	9	0	0	0	1	0	1	0	0	1	1	4	0	0	0	0	0	0	0	0	0	1	0	0	0	0	0
MAG.68	2	0	0	0	0	3	0	14	0	0	1	1	0	2	0	0	2	1	0	0	1	0	15	0	0	0	1	0	0	0	1	1	1	2	0	0	1	1	0	1	0	0	0	0	0	0	0	0	1
MAG.69	1	0	0	0	1	1	1	14	0	0	1	0	0	1	0	0	0	1	0	1	0	0	9	0	0	0	0	0	0	0	0	0	0	2	0	0	0	0	0	0	0	0	1	0	0	0	0	0	0
MAG.7	1	0	0	0	0	1	1	17	0	1	2	1	0	2	0	0	0	3	0	0	1	2	25	0	0	0	2	0	2	0	0	3	0	4	0	0	0	0	1	3	3	0	1	1	3	0	0	0	0
MAG.70	1	0	0	0	1	3	1	28	0	0	2	2	0	1	0	0	1	2	0	0	1	1	31	0	0	0	1	0	0	0	0	1	0	4	0	0	0	0	0	0	0	0	0	0	1	0	0	0	0
MAG.71	0	0	0	0	0	1	1	10	0	0	0	0	0	0	0	0	0	2	0	1	1	0	9	0	0	0	0	0	1	0	0	0	0	0	0	0	0	0	0	1	0	0	0	0	0	0	0	0	0
MAG.72	0	0	0	0	0	0	1	7	0	0	2	0	0	1	1	0	0	1	0	0	1	0	7	0	0	0	0	0	0	0	0	1	0	1	0	0	0	0	0	0	0	0	0	0	0	0	0	0	0
MAG.73	1	1	0	0	0	1	1	18	1	0	2	2	0	2	0	0	1	2	0	0	1	0	19	0	0	0	1	1	1	0	0	1	1	2	0	1	1	2	0	2	0	0	0	0	0	0	0	0	0
MAG.74	1	0	0	0	0	2	1	15	1	0	2	1	0	1	0	0	1	1	0	0	1	0	12	0	0	0	1	0	0	0	0	0	0	5	0	0	0	0	0	2	0	0	0	0	1	0	0	0	0
MAG.75	0	1	0	0	0	2	2	19	1	0	1	0	0	1	0	0	1	3	0	0	1	2	13	0	0	0	1	0	0	0	0	0	1	6	0	0	0	0	0	2	0	0	0	0	2	0	0	0	0
MAG.76	0	0	0	0	0	1	1	15	0	0	1	1	0	2	0	0	2	2	0	1	1	1	16	0	0	0	2	0	2	0	0	1	0	1	0	1	0	0	0	1	1	0	1	0	0	0	0	0	0
MAG.77	1	0	0	1	0	6	1	15	0	0	2	1	0	1	0	0	1	0	0	0	1	1	15	0	0	0	0	0	0	0	0	0	0	9	0	0	0	0	0	2	0	0	0	0	1	0	0	0	0
MAG.78	0	0	0	0	0	1	1	25	2	0	3	2	0	0	0	0	0	2	0	0	1	0	21	0	0	0	0	0	0	0	0	0	0	8	0	1	1	0	0	0	0	0	0	0	0	0	0	0	0
MAG.79	3	1	0	0	0	3	1	16	0	0	1	1	0	2	0	1	1	2	0	0	1	0	19	0	0	0	1	1	1	0	0	1	1	1	1	0	0	0	0	1	1	0	0	0	0	0	0	0	0
MAG.8	0	0	0	0	0	4	1	12	0	0	2	1	0	2	0	0	0	2	0	0	1	1	11	0	0	0	0	0	0	0	1	0	1	2	0	0	0	0	0	2	0	0	0	1	1	0	0	0	0
MAG.80	0	0	0	0	0	1	1	4	0	0	2	0	0	2	0	0	0	1	0	0	1	0	6	0	0	0	0	0	0	0	0	0	0	0	0	0	0	0	0	0	0	0	0	0	0	0	0	0	0
MAG.81	3	0	0	0	1	11	1	38	2	0	2	2	0	2	0	0	4	5	0	0	1	1	46	0	0	0	1	0	2	0	1	1	1	9	0	2	1	2	0	3	1	2	5	2	0	1	1	1	1
MAG.82	1	0	0	1	0	5	1	25	1	0	2	2	0	2	0	0	1	2	0	0	1	2	26	0	0	0	1	0	0	0	1	1	0	4	0	0	0	0	0	1	0	0	0	1	0	0	0	0	1
MAG.83	3	0	0	0	0	3	1	24	0	0	1	1	0	0	0	1	0	1	0	0	1	0	32	0	0	0	2	0	0	0	0	2	0	8	0	0	0	0	0	1	0	0	0	0	0	0	0	0	0
MAG.84	4	1	0	0	0	7	1	17	0	0	1	1	0	2	0	0	2	3	0	0	1	1	21	0	0	0	1	0	1	0	1	1	0	6	1	0	0	0	2	1	0	0	0	1	0	0	0	0	0
MAG.9	0	0	1	0	2	3	1	8	0	0	3	0	0	1	0	0	1	3	0	0	1	1	10	0	0	0	1	0	0	0	0	0	1	6	0	0	0	0	0	1	0	1	0	1	1	0	0	0	0
[truncated: 37 more columns]
